# Supplementary material for: Persistence of Infectivity of Different Enteroviruses on a Surrogate Fomite: Correlation with Clinical Case Incidence
Source: Pathogens. 2025 Jul 22;14(8):721. doi: 10.3390/pathogens14080721 (PMC12388917; doi:10.3390/pathogens14080721)
Supplement: Supplementary file 1 [file pathogens-14-00721-s001.zip]

Archive with 1 entries (1 files):
- pathogens-3748674-supplementary.pdf
